# Supplementary material for: Relationships between the expectations based on the regularity of preceding sound sequences and the medial olivocochlear reflex
Source: PLoS One. 2024 Jul 17;19(7):e0304027. doi: 10.1371/journal.pone.0304027 (PMC11253965; doi:10.1371/journal.pone.0304027)
Supplement: S1 Table — (XLSX) [file pone.0304027.s001.xlsx]

## Sheet: Sheet1
			Regularity of preceding sounds
	Subject	Age	Predictable	Unpredictable
	1	24	1.7313	1.49892
	2	22	1.15891	1.09245
	3	21	2.8752	2.48558
	4	25	1.05123	0.859526
	5	21	2.48806	2.35003
	6	18	1.17283	1.25386
	7	24	2.19737	2.09233
	8	21	2.93839	2.89098
	9	21	2.16035	1.51516
	10	23	2.98366	2.902
	11	24	1.05323	0.859597
	12	22	1.21843	1.42701
	13	23	1.45927	1.48045
