# Supplementary material for: Relationships between the expectations based on the regularity of preceding sound sequences and the medial olivocochlear reflex
Source: PLoS One. 2024 Jul 17;19(7):e0304027. doi: 10.1371/journal.pone.0304027 (PMC11253965; doi:10.1371/journal.pone.0304027)
Supplement: S2 Table — (XLSX) [file pone.0304027.s002.xlsx]

## Sheet: Sheet1
	Predictable		Number of preceding sounds
	Subject	Age	N=0	N=1	N=2	N=3
	1	21	3.31505	2.20459	2.88947	3.36091
	2	18	-0.0489157	0.557707	0.446929	0.950724
	3	25	0.331938	0.461414	0.418233	1.62061
	4	24	1.5174	1.61168	1.59141	2.37064
	5	21	2.02105	1.95143	1.88641	2.41698
	6	21	0.795119	0.765847	1.49744	0.993233
	7	23	3.30498	2.2537	2.83864	3.41272
	8	21	1.16925	0.689833	0.871739	1.3601
	9	22	1.00239	1.03411	0.804604	1.41419
	10	23	0.75818	0.990254	0.896975	1.06445
	11	22	0.913848	0.973902	1.10873	1.03484
	Unpredictable		Number of preceding sounds
	Subject	Age	N=0	N=1	N=2	N=3
	1	21	2.44499	3.31713	2.48301	2.27045
	2	18	1.17246	1.26064	0.889891	2.26502
	3	25	1.69683	0.260971	-0.0309555	0.15593
	4	24	1.12009	2.03724	1.24828	1.1467
	5	21	2.02384	2.03776	2.09292	2.70442
	6	21	2.09665	0.456661	1.91516	1.23308
	7	23	2.49104	3.35982	2.48972	2.1144
	8	21	0.49671	2.3997	0.605768	1.15492
	9	22	0.531117	1.38521	-0.0474512	1.33814
	10	23	1.24752	0.937063	1.06834	0.931339
	11	22	2.00968	1.63802	1.89329	1.63128
